# Supplementary material for: Fine mapping and breeding application of two brown planthopper resistance genes derived from landrace rice
Source: PLoS One. 2024 Apr 16;19(4):e0297945. doi: 10.1371/journal.pone.0297945 (PMC11020626; doi:10.1371/journal.pone.0297945)
Supplement: S1 Table — (XLSX) [file pone.0297945.s011.xlsx]

## Sheet: Table S1.
Table S1. Predicted candidate genes for Bph46 in Nipponbare reference genome.
gene id	annotation
LOC_Os12g29950	nodulin, putative, expressed
LOC_Os12g29960	yippee zinc-binding protein, putative, expressed
LOC_Os12g29970	transposon protein, putative, unclassif ied, expressed
LOC_Os12g29980	growth regulating factor protein, putative, expressed
LOC_Os12g29900	0-sialoglycoprotein endopeptidase, putative, expressed
LOC_Os12g30000	expressed protein
LOC_Os12g30020	cyclin-T1-4, putative, expressed
LOC_Os12g30030	IscA-like iron-sulfur assembly protein, mi tochondr ial precursor, putative, expressed
LOC_Os12g30040	transmembrane amino acid transporter protein, putative, expressed
LOC_Os12g30050	transposon protein, putative, unclassified, expressed
LOC_Os12g30060	prefoldin subunit, putative, expressed
LOC_Os12g30070	disease resistance protein RPM1, putative, expressed
LOC_Os12g30080	disease resistance protein RPM1, putative, expressed
LOC_Os12g30100	retrotransposon protein, putative, unclassified, expressed
LOC_Os12g30110	hypothetical protein
LOC_Os12g30120	retrotransposon protein, putative, unclassified, expressed
LOC_Os12g30130	hypothetical protein
LOC_Os12g30140	retrotransposon protein, putative, unclassified, expressed
LOC_Os12g30150	CAMK_CAMK_like.47 - CAMK includes calcium/calmodulin depedent protein kinases, expressed
LOC_Os12g30160	hypothetical protein
LOC_Os12g30170	expressed protein
LOC_Os12g30180	protein kinase domain containing protein, expressed
LOC_Os12g30190	expressed protein
LOC_Os12g30200	retrotransposon protein, putative, Ty3-gypsy subclass, expressed
LOC_Os12g30214	retrotransposon protein, putative, Ty3-gypsy subclass, expressed
LOC_Os12g30230	retrotransposon protein, putative, unclassified, expressed
LOC_Os12g30240	retrotransposon protein, putative, Ty3-gypsy subclass
LOC_Os12g30250	retrotransposon protein, putative, Ty3-gypsy subclass
LOC_Os12g30260	retrotransposon protein, putative, Ty3-gypsy subclass
LOC_Os12g30270	retrotransposon protein, putative, unclassified, expressed
LOC_Os12g30280	retrotransposon protein, putative, unclassified, expressed
LOC_Os12g30290	retrotransposon protein, putative, unclassified, expressed
LOC_Os12g30310	retrotransposon protein, putative, Ty1-copia subclass, expressed
LOC_Os12g30320	expressed protein
LOC_Os12g30330	hypothetical protein
LOC_Os12g30340	retrotransposon protein, putative, Ty3-gypsy subclass, expressed
LOC_Os12g30350	transposon protein, putative, unclassified
LOC_Os12g30360	transposon protein, putative, unclassified, expressed
LOC_Os12g30370	retrotransposon protein, putative, Ty3-gypsy subclass, expressed
LOC_Os12g30380	hypothetical protein
LOC_Os12g30390	transposon protein, putative, CACTA, En/Spm sub-class, expressed
LOC_Os12g30400	retrotransposon protein, putative, Ty3-gypsy subclass, expressed
LOC_Os12g30410	retrotransposon protein, putative, Ty3-gypsy subclass
LOC_Os12g30420	transposon protein, putative, CACTA, En/Spm sub-class, expressed
LOC_Os12g30430	transposon protein, putative, CACTA, En/Spm sub-class, expressed
LOC_Os12g30440	transposon protein, putative, CACTA, En/Spm sub-class, expressed
LOC_Os12g30444	hypothetical protein
LOC_Os12g30450	expressed protein
LOC_Os12g30460	expressed protein
LOC_Os12g30480	hypothetical protein
LOC_Os12g30490	ribosomal protein L4, putative, expressed
LOC_Os12g30500	DUF593 domain containing protein, expressed
LOC_Os12g30510	DNA-directed RNA polymerase III subunit RPC9, putative, expressed
LOC_Os12g30520	pumilio-family RNA binding repeat containing protein, expressed
LOC_Os12g30540	ubiquitin carboxyl-terminal hydrolase, putative, expressed
LOC_Os12g30550	protein of unknown function domain containing protein, expressed
LOC_Os12g30555	expressed protein
LOC_Os12g30560	expressed protein
LOC_Os12g30570	protein kinase domain containing protein, expressed
LOC_Os12g30580	expressed protein
LOC_Os12g30590	disease resistance protein RGA2, putative, expressed
LOC_Os12g30600	retrotransposon protein, putative, unclassified, expressed
LOC_Os12g30610	expressed protein
LOC_Os12g30620	tetratricopeptide-like helical, putative, expressed
LOC_Os12g30630	transposon protein, putative, CACTA, En/Spm sub-class, expressed
LOC_Os12g30640	ZmEBE-2 protein, putative, expressed
LOC_Os12g30650	retrotransposon protein, putative, Ty3-gypsy subclass
LOC_Os12g30660	retrotransposon protein, putative, unclassified, expressed
LOC_Os12g30670	retrotransposon protein, putative, unclassified, expressed
LOC_Os12g30680	retrotransposon protein, putative, unclassified, expressed
LOC_Os12g30690	retrotransposon protein, putative, unclassified, expressed
LOC_Os12g30700	retrotransposon protein, putative, Ty3-gypsy subclass, expressed
LOC_Os12g30720	disease resistance protein RPS2, putative, expressed
LOC_Os12g30730	expressed protein
LOC_Os12g30740	hypothetical protein
LOC_Os12g30750	expressed protein
LOC_Os12g30760	disease resistance protein, putative, expressed
LOC_Os12g30770	retrotransposon protein, putative, unclassified, expressed
