# Supplementary material for: Fine mapping and breeding application of two brown planthopper resistance genes derived from landrace rice
Source: PLoS One. 2024 Apr 16;19(4):e0297945. doi: 10.1371/journal.pone.0297945 (PMC11020626; doi:10.1371/journal.pone.0297945)
Supplement: S2 Table — (XLSX) [file pone.0297945.s012.xlsx]

## Sheet: Table S2.
Table S2. Predicted candidate genes for qBph11.3 in Nipponbare reference genome.
gene id	annotation
LOC_Os11g29000	pollen signall ing protein with adenyly1 cyclase activity, putative, expressed
LOC_Os11g29014	retrotransposon protein, putative, unclassified, expressed
LOC_Os11g29030	disease resistance protein RPM1, putative, expressed
LOC_Os11g29050	NBS-LRR type disease resistance protein, putative, expressed
LOC_Os11g29060	expressed protein
LOC_Os11g29074	retrotransposon protein, putative, Ty1 -copia subclass, expressed
LOC_Os11g29090	NB-ARC/LRR disease resistance protein, putative. expressed
LOC_Os11g29100	expressed protein
LOC_Os11g29110	Leucine Rich Repeat family protein, expressed
LOC_Os11g29120	growth regulator related protein, putative. expressed
LOC_Os11g29130	expressed protein
