# Supplementary material for: Fine mapping and breeding application of two brown planthopper resistance genes derived from landrace rice
Source: PLoS One. 2024 Apr 16;19(4):e0297945. doi: 10.1371/journal.pone.0297945 (PMC11020626; doi:10.1371/journal.pone.0297945)
Supplement: S3 Table — (XLSX) [file pone.0297945.s013.xlsx]

## Sheet: Table S3. 
Table S3. The primers used in this study.
Primer name	Sequence (5′–3′)
For CL48 gene mapping
RM26452F	GCAACTTAAGAGCGTTTGTAGG
RM26452R	GAGCACTTAAGAGGAGGTTTGC
RM26546F	AGCGCATAGGCCTTTCCATT
RM26546R	CGTGTTCGTGGGTCTTGTTAT
RM26567F	CTGTGGTAGGACCGGCTCTA
RM26567R	GGGAGGTTGGTGTGACCCTT
11M101F	GTTGGGGCTTAATATTGTGG
11M101R	GCTGTTAAACCACAAGTCTA
11M14.345F	GCTTCCTCTCTTCTTTCCTC
11M14.345R	ATGATGAAGATGACCCGAC
11M15.847F	TTGCTAGAGTACACCCAAAAT
11M15.847R	TACTCGAACATCATGTTTGAA
11M16.781F	TAACTCGAGGTGGTCGGTGC
11M16.781R	TTTGACAGGCAAGGTAACAT
11M16.896F	GGTCATTCTTATCCATCTCCTGTT
11M16.896R	ATATCATCATCTCGTTGCATCCCA
11M16.93F	TGTAAGAAGAACCCCTTAACTATC
11M16.93R	CCATTTTTCGATCTAACAGTAGTT
K02069F	TTCCCTGTTAAGAGAGAAATC
K02069R	GTGTATTTGGTGAAAGCAAC
11M17.556F	TGGGATGTCCTCTTGTTAAG
11M17.556R	ATCGCTACAAGATTTGCTGT
11M18.553F	AAACACGTACTACTCCGTCC
11M18.553R	AGTGCACATATCCAGTCTCC
RM6680F	CGACACAGTTACAAAGCCACA
RM6680R	TGGGAGGACGTTGATATGTC
For CL48 qRT-PCR
actin F	gAgTATgATgAgTCgggTCCAg
actin R	ACACCAACAATCCCAAACAgAg
48-Q030-F1	GATACGGCGTCGTCCTCAA
48-Q030-R1	ACCGCACGGTCGTCAAACT
48-Q050-F1	ACATAAGGGACACGAATG
48-Q050-R1	GTGGTGAGGTCAGAGAAT
48-Q090-F1	AGATGCCACACAAAAAGC
48-Q090-R1	GCCACAAGGTCCATAAAC
48-Q110-F1	TATTAGGGCTGGCTTTGG
48-Q110-R1	TTTGTGACGGGAATTTGC
For CL48 gDNA sequence
030-gF	CAGGCACAGAGAAATCAAGAG
030-gR	TAAATGCGAAAGAGACAAGTA
050-gF	CCAACAAACTCTCCACATACC
050-gR	CAAACCACACGCACAAAAGAT
090-gF	TGCACTACATATTTTCCCAGG
090-gR	AAACATAAGGCACATGGGATA
110-gF	CACAATGGACTCCGAAGGGAC
110-gR	AAACATAAGGCACATGGGATA
For cDNA fragment cloning
090-F	ATGAAACTCTTATCTGACA
090-R	TTACTCTTGTGTAGTTTTGAA
110-F	ATGGACTCCGAAGGGACAGAG
110-R	TTAATCAAAAGAAACATAAGG
For CL45 gene mapping
12M13.121F	ATAGCCAGCATCCATTCATAG
12M13.121R	GTAAAGTTTATAAAAATTCAGATT
12M15.417F	ACGAGTAGTGCTGTGTTGTG
12M15.417R	AGAAAATCTTAAGCCCCAAT
12M16.896F	GCTTGATTCTCCCACACAT
12M16.896R	TAGGGAGAATGATCTCATCG
12M17.49F	TCTGTCTACTAGAGGGGCAA
12M17.49R	GGATGAGCAAAATATGGAAA
12M19.042F	CCAATAGCCCTTTCTATGTG
12M19.042R	TTACCTTGTTGATGGTGGAT
12M20.752F	TTGAATTTGCAGGAAAAACT
12M20.752R	TAAACTTTGCAATGAGCTTG
SNP-1F	cgaagaagtcatcatacacagt
SNP-1R	agttatcaacatcagcacagtc
SNP-2F	ttacctattagtcacctcttttt
SNP-2R	ccctgtgagcataataacctaat
SNP-3F	AGCTGAGCGCGTTCTTGGTCTC
SNP-3R	TGCCTCTGCCGTTGATTATTCC
SNP-4F	TCAGCCACACACTCATCATTAC
SNP-4R	ACGATCTTTGACTAGCCGACAC
SNP-5F	AAAGAAAGAAGAACGAAACTAC
SNP-5R	CTTCTCCTTGTAGCCTTCGTAA
SNP-6F	tattctatttctctcttgggacg
SNP-6R	aatgatagaaaacaaaggcaggt
